# Supplementary material for: Long-term stability of RNA nucleoside standards for accurate LC–MS quantification
Source: Nucleic Acids Res. 2026 Jun 8;54(11):gkag444. doi: 10.1093/nar/gkag444 (PMC13244150; doi:10.1093/nar/gkag444)
Supplement: gkag444_Supplemental_Files [file gkag444_supplemental_files.zip]

Archive with 3 entries (3 files):
- Kerkhoff SI_1_SO_20260319.pdf
- Kerkhoff SI_2_SO_20260319.pdf
- Kerkhoff_Supplementary Tables_SO_20260319.xlsx
